# Supplementary material for: Mental profile mapping: A psychological single-candidate authorship attribution method
Source: PLoS One. 2018 Jul 12;13(7):e0200588. doi: 10.1371/journal.pone.0200588 (PMC6042775; doi:10.1371/journal.pone.0200588)
Supplement: S2 File — (TXT) [file pone.0200588.s002.txt]

 Descriptive statistics by group 
group: Behn
             vars  n     mean      sd   median  trimmed     mad      min      max    range  skew kurtosis     se
Author*         1 16      NaN      NA       NA      NaN      NA      Inf     -Inf     -Inf    NA       NA     NA
WC              2 16 26425.25 3700.91 26025.50 26576.21 4652.40 18749.00 31988.00 13239.00 -0.16    -1.02 925.23
Analytic        3 16    38.88   11.38    40.20    38.77   13.65    20.04    59.31    39.27 -0.09    -1.08   2.85
Clout           4 16    79.88    3.62    79.99    79.66    3.02    74.87    88.02    13.15  0.40    -0.61   0.91
Authentic       5 16    20.69    3.54    21.34    20.66    2.96    14.16    27.60    13.44 -0.04    -0.68   0.89
Tone            6 16    67.41   10.98    68.96    68.24   11.91    41.04    82.08    41.04 -0.63    -0.22   2.74
WPS             7 16     9.83    1.33     9.62     9.66    0.88     8.25    13.65     5.40  1.36     1.75   0.33
Sixltr          8 16    13.86    1.59    14.02    13.80    1.39    11.15    17.36     6.21  0.21    -0.46   0.40
Dic             9 16    83.28    1.82    83.63    83.21    2.79    81.05    86.45     5.40  0.14    -1.62   0.46
function.      10 16    53.25    2.41    52.57    53.18    2.11    50.14    57.32     7.18  0.38    -1.38   0.60
pronoun        11 16    18.58    1.77    18.37    18.51    2.04    16.20    21.93     5.73  0.38    -1.30   0.44
ppron          12 16    13.70    1.21    13.77    13.72    1.25    11.62    15.50     3.88 -0.06    -1.30   0.30
i              13 16     5.85    0.80     6.09     5.86    0.87     4.48     7.02     2.54 -0.27    -1.34   0.20
we             14 16     0.64    0.32     0.57     0.60    0.12     0.28     1.50     1.22  1.68     1.79   0.08
you            15 16     3.83    0.68     3.86     3.83    0.79     2.69     4.97     2.28 -0.12    -1.22   0.17
shehe          16 16     2.81    0.25     2.85     2.82    0.19     2.36     3.18     0.82 -0.38    -0.94   0.06
they           17 16     0.57    0.21     0.50     0.55    0.11     0.33     0.99     0.66  0.98    -0.43   0.05
ipron          18 16     4.88    0.69     4.80     4.84    0.63     3.87     6.43     2.56  0.59    -0.49   0.17
article        19 16     5.03    0.77     4.94     5.00    0.90     3.92     6.50     2.58  0.28    -1.18   0.19
prep           20 16    10.47    0.54    10.50    10.47    0.50     9.44    11.51     2.07 -0.20    -0.62   0.14
auxverb        21 16     8.63    0.77     8.45     8.63    0.70     7.17    10.05     2.88  0.13    -0.88   0.19
adverb         22 16     4.37    0.42     4.36     4.35    0.45     3.75     5.23     1.48  0.40    -0.90   0.10
conj           23 16     6.69    0.34     6.74     6.69    0.22     6.11     7.33     1.22 -0.17    -0.88   0.09
negate         24 16     1.88    0.31     1.86     1.88    0.39     1.35     2.47     1.12  0.08    -1.06   0.08
verb           25 16    15.10    1.02    14.83    15.05    0.90    13.68    17.17     3.49  0.46    -1.05   0.26
adj            26 16     3.52    0.22     3.54     3.52    0.16     3.13     3.86     0.73 -0.05    -0.92   0.05
compare        27 16     1.68    0.20     1.64     1.67    0.19     1.39     2.06     0.67  0.36    -1.05   0.05
interrog       28 16     2.08    0.22     2.00     2.07    0.18     1.75     2.45     0.70  0.55    -1.09   0.05
number         29 16     0.64    0.19     0.60     0.62    0.11     0.38     1.19     0.81  1.42     2.03   0.05
quant          30 16     1.84    0.22     1.80     1.82    0.19     1.54     2.42     0.88  1.01     0.67   0.05
affect         31 16     7.66    0.58     7.71     7.66    0.46     6.61     8.66     2.05 -0.08    -0.87   0.14
posemo         32 16     4.92    0.34     5.03     4.96    0.33     4.10     5.32     1.22 -0.83    -0.26   0.09
negemo         33 16     2.69    0.47     2.66     2.66    0.33     1.83     3.89     2.06  0.71     0.73   0.12
anx            34 16     0.32    0.09     0.34     0.32    0.08     0.17     0.51     0.34  0.15    -0.80   0.02
anger          35 16     0.93    0.28     0.87     0.90    0.23     0.61     1.70     1.09  1.17     0.90   0.07
sad            36 16     0.60    0.13     0.57     0.59    0.11     0.38     0.88     0.50  0.51    -0.54   0.03
social         37 16    14.99    1.18    15.06    15.03    1.53    12.87    16.51     3.64 -0.39    -1.33   0.29
family         38 16     0.68    0.31     0.56     0.66    0.30     0.28     1.38     1.10  0.66    -0.78   0.08
friend         39 16     0.39    0.14     0.37     0.38    0.12     0.17     0.73     0.56  0.63    -0.26   0.04
female         40 16     2.14    0.42     2.11     2.14    0.45     1.45     2.74     1.29 -0.23    -1.21   0.10
male           41 16     4.15    0.97     3.84     4.12    0.76     2.74     5.98     3.24  0.56    -1.10   0.24
cogproc        42 16     9.95    1.02     9.69     9.91    0.93     8.84    11.67     2.83  0.58    -1.31   0.26
insight        43 16     1.63    0.29     1.58     1.61    0.33     1.33     2.30     0.97  0.67    -0.68   0.07
cause          44 16     1.48    0.20     1.43     1.48    0.15     1.13     1.81     0.68  0.26    -1.13   0.05
discrep        45 16     1.73    0.25     1.73     1.73    0.26     1.26     2.12     0.86 -0.10    -1.11   0.06
tentat         46 16     1.80    0.16     1.81     1.82    0.15     1.40     2.02     0.62 -0.75    -0.01   0.04
certain        47 16     1.70    0.21     1.65     1.68    0.17     1.44     2.28     0.84  1.17     0.94   0.05
differ         48 16     3.14    0.43     3.02     3.12    0.50     2.55     3.87     1.32  0.39    -1.29   0.11
percept        49 16     2.13    0.22     2.20     2.12    0.23     1.75     2.61     0.86  0.19    -0.68   0.06
see            50 16     0.94    0.18     0.94     0.94    0.21     0.65     1.21     0.56 -0.06    -1.41   0.05
hear           51 16     0.67    0.11     0.64     0.66    0.10     0.52     0.90     0.38  0.59    -0.90   0.03
feel           52 16     0.40    0.07     0.38     0.40    0.05     0.31     0.52     0.21  0.48    -1.21   0.02
bio            53 16     2.27    0.43     2.15     2.24    0.33     1.74     3.23     1.49  0.75    -0.56   0.11
body           54 16     0.89    0.18     0.86     0.87    0.13     0.70     1.41     0.71  1.37     1.51   0.05
health         55 16     0.54    0.33     0.46     0.48    0.20     0.27     1.63     1.36  2.19     4.79   0.08
sexual         56 16     0.25    0.09     0.24     0.25    0.08     0.11     0.41     0.30  0.30    -1.09   0.02
ingest         57 16     0.26    0.27     0.17     0.20    0.09     0.09     1.22     1.13  2.77     7.14   0.07
drives         58 16     8.21    1.35     8.23     8.10    1.71     6.57    11.39     4.82  0.56    -0.46   0.34
affiliation    59 16     2.12    0.43     2.02     2.08    0.27     1.62     3.22     1.60  1.09     0.42   0.11
achieve        60 16     1.06    0.32     0.98     1.02    0.16     0.71     1.88     1.17  1.32     0.69   0.08
power          61 16     4.11    1.03     4.59     4.12    1.19     2.55     5.58     3.03 -0.19    -1.72   0.26
reward         62 16     1.10    0.26     1.02     1.05    0.08     0.89     1.96     1.07  2.32     4.96   0.06
risk           63 16     0.60    0.23     0.55     0.57    0.10     0.35     1.24     0.89  1.51     1.54   0.06
focuspast      64 16     2.45    0.41     2.42     2.43    0.20     1.81     3.28     1.47  0.39    -0.56   0.10
focuspresent   65 16     9.88    0.67     9.87     9.87    0.52     8.86    11.01     2.15  0.24    -1.11   0.17
focusfuture    66 16     2.14    0.24     2.13     2.14    0.17     1.62     2.63     1.01 -0.01     0.04   0.06
relativ        67 16     9.98    0.77     9.84     9.96    0.83     8.77    11.48     2.71  0.43    -0.95   0.19
motion         68 16     2.34    0.31     2.32     2.32    0.36     1.99     2.96     0.97  0.72    -0.70   0.08
space          69 16     4.35    0.56     4.41     4.33    0.42     3.43     5.49     2.06  0.20    -0.62   0.14
time           70 16     3.48    0.25     3.50     3.49    0.22     2.98     3.89     0.91 -0.35    -0.82   0.06
work           71 16     0.84    0.35     0.70     0.78    0.15     0.57     1.93     1.36  1.84     2.86   0.09
leisure        72 16     0.55    0.16     0.52     0.54    0.12     0.34     0.90     0.56  0.84    -0.17   0.04
home           73 16     0.39    0.14     0.44     0.39    0.15     0.16     0.62     0.46 -0.21    -1.37   0.03
money          74 16     0.60    0.23     0.55     0.59    0.22     0.34     1.08     0.74  0.56    -0.98   0.06
relig          75 16     1.16    0.34     1.10     1.13    0.31     0.75     2.02     1.27  0.97     0.28   0.08
death          76 16     0.47    0.19     0.40     0.45    0.14     0.27     1.02     0.75  1.32     1.34   0.05
informal       77 16     1.24    0.24     1.27     1.24    0.19     0.84     1.71     0.87  0.01    -0.67   0.06
swear          78 16     0.16    0.08     0.16     0.16    0.10     0.04     0.26     0.22 -0.09    -1.69   0.02
netspeak       79 16     0.22    0.10     0.25     0.22    0.09     0.07     0.39     0.32 -0.13    -1.32   0.02
assent         80 16     0.26    0.08     0.25     0.25    0.09     0.15     0.47     0.32  0.79     0.07   0.02
nonflu         81 16     0.64    0.13     0.62     0.63    0.12     0.46     1.03     0.57  1.32     1.89   0.03
-------------------------------------------------------------------------------------------------------------- 
group: Christopher Marlowe
             vars n     mean      sd   median  trimmed     mad      min      max    range  skew kurtosis      se
Author*         1 5      NaN      NA       NA      NaN      NA      Inf     -Inf     -Inf    NA       NA      NA
WC              2 5 16709.60 4976.56 18475.00 16709.60 5752.49 10747.00 22355.00 11608.00 -0.14    -2.10 2225.59
Analytic        3 5    45.00   13.98    41.45    45.00    9.44    30.71    67.42    36.71  0.58    -1.44    6.25
Clout           4 5    75.43    6.73    76.93    75.43    7.40    66.00    81.92    15.92 -0.30    -1.93    3.01
Authentic       5 5    21.83    6.91    17.56    21.83    2.43    15.92    29.83    13.91  0.28    -2.24    3.09
Tone            6 5    43.64    7.42    44.26    43.64   11.46    35.87    52.67    16.80  0.02    -2.10    3.32
WPS             7 5    12.59    3.95    10.93    12.59    1.97     9.60    19.05     9.45  0.71    -1.44    1.76
Sixltr          8 5    13.70    1.77    13.04    13.70    1.51    12.02    16.53     4.51  0.61    -1.49    0.79
Dic             9 5    78.91    2.47    78.07    78.91    2.95    76.08    82.41     6.33  0.27    -1.81    1.10
function.      10 5    52.31    1.64    52.64    52.31    1.30    49.98    54.49     4.51 -0.11    -1.55    0.73
pronoun        11 5    17.85    1.61    18.58    17.85    0.52    15.06    18.93     3.87 -0.92    -1.13    0.72
ppron          12 5    13.48    1.23    13.86    13.48    0.59    11.39    14.49     3.10 -0.83    -1.21    0.55
i              13 5     5.48    0.83     5.70     5.48    0.39     4.08     6.21     2.13 -0.77    -1.27    0.37
we             14 5     1.26    0.31     1.41     1.26    0.12     0.73     1.49     0.76 -0.78    -1.34    0.14
you            15 5     3.31    0.40     3.40     3.31    0.52     2.85     3.75     0.90 -0.11    -2.15    0.18
shehe          16 5     2.47    0.50     2.49     2.47    0.62     1.88     3.04     1.16 -0.03    -2.10    0.22
they           17 5     0.96    0.16     1.00     0.96    0.22     0.75     1.15     0.40 -0.15    -2.01    0.07
ipron          18 5     4.37    0.44     4.41     4.37    0.47     3.67     4.74     1.07 -0.58    -1.50    0.20
article        19 5     5.00    0.59     4.60     5.00    0.07     4.55     5.82     1.27  0.41    -2.03    0.26
prep           20 5    11.29    1.15    10.88    11.29    0.67    10.39    13.26     2.87  0.84    -1.21    0.52
auxverb        21 5     7.76    1.22     7.92     7.76    1.08     5.75     8.80     3.05 -0.70    -1.35    0.55
adverb         22 5     3.97    0.70     3.89     3.97    0.70     3.33     5.08     1.75  0.56    -1.52    0.31
conj           23 5     7.31    0.42     7.37     7.31    0.43     6.76     7.88     1.12  0.05    -1.69    0.19
negate         24 5     1.70    0.45     1.84     1.70    0.67     1.23     2.29     1.06  0.05    -1.99    0.20
verb           25 5    13.76    1.97    14.02    13.76    0.96    10.55    15.82     5.27 -0.62    -1.33    0.88
adj            26 5     3.01    0.46     2.90     3.01    0.30     2.47     3.72     1.25  0.40    -1.45    0.20
compare        27 5     1.50    0.37     1.47     1.50    0.12     1.03     2.06     1.03  0.27    -1.44    0.17
interrog       28 5     1.79    0.21     1.72     1.79    0.16     1.61     2.04     0.43  0.21    -2.19    0.09
number         29 5     0.58    0.22     0.63     0.58    0.30     0.28     0.83     0.55 -0.20    -1.94    0.10
quant          30 5     1.42    0.18     1.44     1.42    0.25     1.22     1.65     0.43  0.03    -2.04    0.08
affect         31 5     5.41    0.26     5.47     5.41    0.39     5.10     5.73     0.63 -0.06    -2.06    0.12
posemo         32 5     3.19    0.11     3.20     3.19    0.10     3.02     3.29     0.27 -0.51    -1.58    0.05
negemo         33 5     2.21    0.31     2.28     2.21    0.40     1.83     2.55     0.72 -0.15    -2.10    0.14
anx            34 5     0.33    0.08     0.32     0.33    0.13     0.23     0.42     0.19  0.01    -2.12    0.04
anger          35 5     1.01    0.34     1.14     1.01    0.28     0.60     1.33     0.73 -0.22    -2.19    0.15
sad            36 5     0.38    0.06     0.38     0.38    0.06     0.32     0.47     0.15  0.29    -1.79    0.03
social         37 5    12.62    1.63    12.59    12.62    2.34    10.99    14.39     3.40  0.02    -2.19    0.73
family         38 5     0.53    0.19     0.58     0.53    0.12     0.20     0.67     0.47 -0.84    -1.20    0.09
friend         39 5     0.18    0.10     0.18     0.18    0.04     0.06     0.34     0.28  0.36    -1.41    0.05
female         40 5     0.77    0.23     0.83     0.77    0.33     0.51     1.05     0.54 -0.04    -2.06    0.10
male           41 5     3.82    1.17     3.11     3.82    0.42     2.83     5.36     2.53  0.34    -2.13    0.52
cogproc        42 5     7.84    0.78     7.98     7.84    0.86     6.87     8.95     2.08  0.16    -1.66    0.35
insight        43 5     1.09    0.25     1.08     1.09    0.21     0.74     1.41     0.67 -0.15    -1.64    0.11
cause          44 5     1.41    0.27     1.37     1.41    0.33     1.13     1.77     0.64  0.20    -1.98    0.12
discrep        45 5     1.12    0.11     1.07     1.12    0.07     1.02     1.29     0.27  0.53    -1.71    0.05
tentat         46 5     1.47    0.19     1.39     1.47    0.18     1.27     1.75     0.48  0.41    -1.73    0.08
certain        47 5     1.24    0.08     1.26     1.24    0.04     1.11     1.32     0.21 -0.62    -1.35    0.04
differ         48 5     2.82    0.33     2.72     2.82    0.36     2.48     3.21     0.73  0.17    -2.17    0.15
percept        49 5     1.98    0.16     1.98     1.98    0.13     1.75     2.17     0.42 -0.21    -1.69    0.07
see            50 5     0.82    0.12     0.89     0.82    0.03     0.63     0.91     0.28 -0.62    -1.63    0.05
hear           51 5     0.53    0.13     0.53     0.53    0.04     0.35     0.71     0.36 -0.07    -1.44    0.06
feel           52 5     0.38    0.15     0.35     0.38    0.06     0.23     0.63     0.40  0.66    -1.32    0.07
bio            53 5     2.75    0.45     2.57     2.75    0.28     2.38     3.51     1.13  0.79    -1.29    0.20
body           54 5     1.15    0.28     1.08     1.15    0.30     0.78     1.53     0.75  0.07    -1.66    0.12
health         55 5     0.68    0.10     0.74     0.68    0.04     0.55     0.77     0.22 -0.31    -2.16    0.05
sexual         56 5     0.08    0.02     0.08     0.08    0.01     0.05     0.11     0.06  0.00    -1.69    0.01
ingest         57 5     0.71    0.66     0.38     0.71    0.10     0.31     1.88     1.57  1.00    -1.02    0.30
drives         58 5     7.62    1.68     8.12     7.62    1.56     5.51     9.17     3.66 -0.22    -2.13    0.75
affiliation    59 5     2.06    0.49     2.28     2.06    0.24     1.22     2.44     1.22 -0.82    -1.25    0.22
achieve        60 5     0.85    0.17     0.92     0.85    0.15     0.67     1.02     0.35 -0.20    -2.21    0.08
power          61 5     4.08    1.24     4.45     4.08    1.17     2.64     5.24     2.60 -0.18    -2.19    0.56
reward         62 5     0.82    0.09     0.82     0.82    0.13     0.72     0.91     0.19 -0.01    -2.18    0.04
risk           63 5     0.43    0.12     0.45     0.43    0.09     0.24     0.53     0.29 -0.79    -1.25    0.05
focuspast      64 5     1.79    0.46     1.52     1.79    0.09     1.46     2.56     1.10  0.75    -1.41    0.21
focuspresent   65 5     9.33    1.57     9.78     9.33    0.77     6.70    10.80     4.10 -0.74    -1.27    0.70
focusfuture    66 5     2.77    0.27     2.81     2.77    0.13     2.31     3.01     0.70 -0.82    -1.17    0.12
relativ        67 5    10.44    0.49    10.58    10.44    0.55     9.72    10.95     1.23 -0.36    -1.80    0.22
motion         68 5     2.41    0.43     2.57     2.41    0.37     1.72     2.82     1.10 -0.61    -1.48    0.19
space          69 5     4.84    0.52     4.58     4.84    0.15     4.48     5.74     1.26  0.92    -1.13    0.23
time           70 5     3.37    0.23     3.26     3.37    0.15     3.16     3.72     0.56  0.47    -1.81    0.10
work           71 5     0.91    0.50     0.68     0.91    0.42     0.40     1.58     1.18  0.29    -2.04    0.22
leisure        72 5     0.61    0.55     0.49     0.61    0.42     0.20     1.53     1.33  0.81    -1.23    0.24
home           73 5     0.23    0.11     0.19     0.23    0.15     0.09     0.39     0.30  0.22    -1.77    0.05
money          74 5     0.46    0.31     0.33     0.46    0.04     0.29     1.02     0.73  1.05    -0.94    0.14
relig          75 5     2.02    0.50     1.91     2.02    0.74     1.41     2.62     1.21  0.05    -2.04    0.23
death          76 5     0.89    0.39     0.93     0.89    0.37     0.40     1.44     1.04  0.14    -1.66    0.17
informal       77 5     0.75    0.29     0.73     0.75    0.25     0.39     1.15     0.76  0.11    -1.77    0.13
swear          78 5     0.20    0.15     0.13     0.20    0.09     0.07     0.45     0.38  0.76    -1.32    0.07
netspeak       79 5     0.06    0.04     0.06     0.06    0.04     0.01     0.10     0.09 -0.07    -1.98    0.02
assent         80 5     0.12    0.06     0.09     0.12    0.01     0.08     0.23     0.15  0.83    -1.27    0.03
nonflu         81 5     0.45    0.19     0.55     0.45    0.07     0.13     0.60     0.47 -0.79    -1.32    0.09
-------------------------------------------------------------------------------------------------------------- 
group: Fletcher
             vars n     mean      sd   median  trimmed     mad      min      max   range  skew kurtosis     se
Author*         1 9      NaN      NA       NA      NaN      NA      Inf     -Inf    -Inf    NA       NA     NA
WC              2 9 23263.89 2618.14 23252.00 23263.89 3571.58 20189.00 27558.00 7369.00  0.28    -1.53 872.71
Analytic        3 9    27.64   10.25    22.50    27.64    3.59    18.53    48.51   29.98  1.00    -0.67   3.42
Clout           4 9    84.31    6.57    85.43    84.31    5.09    68.46    89.75   21.29 -1.42     0.88   2.19
Authentic       5 9    24.02    5.75    23.63    24.02    1.73    15.52    37.46   21.94  1.04     0.84   1.92
Tone            6 9    68.19   12.64    68.34    68.19   16.12    48.41    83.20   34.79 -0.09    -1.68   4.21
WPS             7 9    10.30    4.16     8.32    10.30    1.20     7.44    18.25   10.81  1.08    -0.78   1.39
Sixltr          8 9    11.04    1.63    10.37    11.04    0.61     9.17    14.34    5.17  0.80    -0.79   0.54
Dic             9 9    84.39    1.26    84.06    84.39    1.08    82.78    86.44    3.66  0.42    -1.42   0.42
function.      10 9    53.71    1.91    54.81    53.71    0.89    49.75    55.41    5.66 -0.88    -0.73   0.64
pronoun        11 9    19.64    1.48    19.89    19.64    1.20    16.47    21.08    4.61 -0.94    -0.40   0.49
ppron          12 9    14.95    1.63    15.10    14.95    1.11    11.26    16.90    5.64 -1.01     0.18   0.54
i              13 9     5.43    0.83     5.27     5.43    0.71     4.43     6.68    2.25  0.31    -1.49   0.28
we             14 9     0.91    0.33     0.87     0.91    0.16     0.41     1.64    1.23  0.78     0.28   0.11
you            15 9     4.82    0.65     4.83     4.82    0.43     3.34     5.43    2.09 -1.10     0.28   0.22
shehe          16 9     2.84    0.52     2.91     2.84    0.70     2.04     3.51    1.47 -0.16    -1.58   0.17
they           17 9     0.94    0.28     0.87     0.94    0.21     0.57     1.40    0.83  0.51    -1.27   0.09
ipron          18 9     4.69    0.42     4.74     4.69    0.47     4.16     5.21    1.05 -0.19    -1.86   0.14
article        19 9     4.56    0.32     4.68     4.56    0.13     4.02     5.00    0.98 -0.40    -1.37   0.11
prep           20 9     9.33    1.02     8.88     9.33    0.34     8.57    11.85    3.28  1.58     1.26   0.34
auxverb        21 9     9.11    0.99     9.17     9.11    1.07     7.52    10.32    2.80 -0.36    -1.39   0.33
adverb         22 9     5.00    0.52     4.97     5.00    0.22     4.12     6.03    1.91  0.35    -0.40   0.17
conj           23 9     6.97    0.48     6.81     6.97    0.55     6.23     7.74    1.51  0.13    -1.45   0.16
negate         24 9     2.26    0.27     2.24     2.26    0.18     1.83     2.67    0.84 -0.01    -1.21   0.09
verb           25 9    16.47    1.18    16.65    16.47    1.07    14.27    17.74    3.47 -0.67    -1.11   0.39
adj            26 9     4.19    0.65     4.03     4.19    0.28     3.67     5.85    2.18  1.73     1.73   0.22
compare        27 9     1.97    0.27     1.93     1.97    0.19     1.69     2.58    0.89  1.02    -0.04   0.09
interrog       28 9     1.74    0.22     1.77     1.74    0.15     1.39     2.07    0.68 -0.15    -1.21   0.07
number         29 9     0.76    0.17     0.73     0.76    0.07     0.57     1.16    0.59  1.33     0.93   0.06
quant          30 9     1.96    0.19     1.96     1.96    0.06     1.71     2.35    0.64  0.58    -0.28   0.06
affect         31 9     7.62    0.83     7.81     7.62    0.74     6.36     8.77    2.41 -0.24    -1.61   0.28
posemo         32 9     4.95    0.60     4.76     4.95    0.68     4.16     5.90    1.74  0.21    -1.58   0.20
negemo         33 9     2.65    0.51     2.48     2.65    0.53     2.05     3.54    1.49  0.39    -1.46   0.17
anx            34 9     0.39    0.11     0.38     0.39    0.09     0.23     0.60    0.37  0.27    -1.01   0.04
anger          35 9     0.81    0.24     0.75     0.81    0.19     0.53     1.36    0.83  1.08     0.19   0.08
sad            36 9     0.57    0.10     0.56     0.57    0.12     0.43     0.71    0.28 -0.06    -1.55   0.03
social         37 9    15.55    1.87    16.18    15.55    0.98    10.92    16.84    5.92 -1.59     1.28   0.62
family         38 9     0.58    0.29     0.60     0.58    0.34     0.07     0.95    0.88 -0.31    -1.34   0.10
friend         39 9     0.29    0.08     0.27     0.29    0.04     0.20     0.48    0.28  1.30     0.70   0.03
female         40 9     2.22    0.74     2.21     2.22    1.08     1.25     3.17    1.92 -0.02    -1.77   0.25
male           41 9     3.58    0.99     3.42     3.58    0.98     1.72     4.73    3.01 -0.39    -1.05   0.33
cogproc        42 9    10.03    0.80    10.09    10.03    0.79     8.69    10.95    2.26 -0.35    -1.49   0.27
insight        43 9     1.68    0.25     1.72     1.68    0.31     1.32     2.00    0.68 -0.17    -1.74   0.08
cause          44 9     1.37    0.07     1.37     1.37    0.07     1.25     1.48    0.23 -0.21    -1.39   0.02
discrep        45 9     1.63    0.24     1.65     1.63    0.21     1.24     1.93    0.69 -0.41    -1.37   0.08
tentat         46 9     1.95    0.37     1.83     1.95    0.37     1.50     2.59    1.09  0.40    -1.49   0.12
certain        47 9     2.01    0.22     1.99     2.01    0.21     1.61     2.35    0.74 -0.08    -1.06   0.07
differ         48 9     3.16    0.37     3.22     3.16    0.44     2.58     3.65    1.07 -0.11    -1.62   0.12
percept        49 9     2.58    0.42     2.40     2.58    0.36     2.12     3.57    1.45  1.23     0.54   0.14
see            50 9     1.03    0.20     1.04     1.03    0.12     0.72     1.41    0.69  0.30    -0.60   0.07
hear           51 9     0.74    0.08     0.74     0.74    0.10     0.63     0.86    0.23  0.12    -1.74   0.03
feel           52 9     0.55    0.28     0.47     0.55    0.13     0.31     1.23    0.92  1.58     1.34   0.09
bio            53 9     2.73    0.63     2.70     2.73    0.70     1.91     3.96    2.05  0.54    -0.89   0.21
body           54 9     1.07    0.32     1.10     1.07    0.34     0.69     1.76    1.07  0.86    -0.21   0.11
health         55 9     0.59    0.17     0.56     0.59    0.21     0.37     0.87    0.50  0.33    -1.39   0.06
sexual         56 9     0.17    0.09     0.17     0.17    0.09     0.09     0.39    0.30  1.38     0.84   0.03
ingest         57 9     0.60    0.30     0.45     0.60    0.06     0.40     1.29    0.89  1.28     0.19   0.10
drives         58 9     7.54    1.02     7.51     7.54    1.39     6.16     9.20    3.04  0.20    -1.50   0.34
affiliation    59 9     2.18    0.27     2.16     2.18    0.34     1.76     2.57    0.81 -0.18    -1.33   0.09
achieve        60 9     1.04    0.23     0.98     1.04    0.19     0.82     1.54    0.72  1.00    -0.21   0.08
power          61 9     3.38    0.79     3.59     3.38    1.01     2.40     4.39    1.99 -0.10    -1.85   0.26
reward         62 9     1.28    0.12     1.24     1.28    0.09     1.14     1.52    0.38  0.66    -0.92   0.04
risk           63 9     0.44    0.09     0.42     0.44    0.06     0.33     0.64    0.31  1.05     0.22   0.03
focuspast      64 9     2.24    0.21     2.29     2.24    0.18     1.93     2.59    0.66 -0.04    -1.28   0.07
focuspresent   65 9    11.56    1.02    11.74    11.56    0.47     9.44    12.82    3.38 -0.79    -0.50   0.34
focusfuture    66 9     2.57    0.33     2.52     2.57    0.30     1.92     2.97    1.05 -0.43    -0.97   0.11
relativ        67 9    10.91    1.00    10.72    10.91    0.70     9.73    13.26    3.53  1.18     0.63   0.33
motion         68 9     2.43    0.19     2.39     2.43    0.22     2.22     2.71    0.49  0.31    -1.75   0.06
space          69 9     4.70    0.47     4.55     4.70    0.36     4.22     5.64    1.42  0.80    -0.82   0.16
time           70 9     3.98    0.62     3.96     3.98    0.61     3.31     5.30    1.99  0.84    -0.41   0.21
work           71 9     0.75    0.10     0.75     0.75    0.10     0.61     0.92    0.31  0.11    -1.42   0.03
leisure        72 9     0.62    0.26     0.54     0.62    0.09     0.43     1.28    0.85  1.76     1.78   0.09
home           73 9     0.34    0.15     0.34     0.34    0.12     0.16     0.64    0.48  0.60    -0.49   0.05
money          74 9     0.68    0.16     0.63     0.68    0.12     0.44     1.00    0.56  0.47    -0.79   0.05
relig          75 9     1.16    0.34     1.12     1.16    0.36     0.77     1.75    0.98  0.44    -1.40   0.11
death          76 9     0.46    0.24     0.38     0.46    0.30     0.15     0.86    0.71  0.30    -1.56   0.08
informal       77 9     0.78    0.18     0.78     0.78    0.19     0.46     1.01    0.55 -0.24    -1.24   0.06
swear          78 9     0.10    0.06     0.07     0.10    0.06     0.03     0.20    0.17  0.37    -1.75   0.02
netspeak       79 9     0.06    0.03     0.05     0.06    0.01     0.02     0.10    0.08  0.50    -1.15   0.01
assent         80 9     0.20    0.07     0.18     0.20    0.03     0.08     0.32    0.24  0.18    -1.12   0.02
nonflu         81 9     0.41    0.09     0.39     0.41    0.13     0.27     0.53    0.26 -0.01    -1.54   0.03
-------------------------------------------------------------------------------------------------------------- 
group: Theobald
             vars  n    mean      sd  median trimmed     mad     min      max    range  skew kurtosis      se
Author*         1 12     NaN      NA      NA     NaN      NA     Inf     -Inf     -Inf    NA       NA      NA
WC              2 12 6540.33 6188.30 2636.00 6018.90 1936.28 1056.00 17239.00 16183.00  0.65    -1.43 1786.41
Analytic        3 12   65.42   11.18   65.80   65.27   15.73   50.15    82.27    32.12 -0.02    -1.58    3.23
Clout           4 12   77.64    4.32   77.26   77.30    3.70   71.23    87.40    16.17  0.62    -0.18    1.25
Authentic       5 12   19.27    5.50   19.55   19.24    6.11    9.62    29.15    19.53  0.02    -0.95    1.59
Tone            6 12   59.78   28.65   51.14   60.45   42.27   16.40    96.56    80.16 -0.01    -1.71    8.27
WPS             7 12    9.16    1.80    9.38    9.07    1.95    6.43    12.82     6.39  0.33    -0.84    0.52
Sixltr          8 12   15.80    1.48   15.69   15.76    0.80   13.09    18.89     5.80  0.02    -0.06    0.43
Dic             9 12   77.72    2.47   77.60   77.78    2.63   73.71    81.23     7.52  0.05    -1.34    0.71
function.      10 12   44.70    3.68   44.20   44.57    5.06   39.92    50.71    10.79  0.29    -1.42    1.06
pronoun        11 12   13.84    1.85   13.44   13.78    1.73   11.24    17.01     5.77  0.27    -1.23    0.53
ppron          12 12   10.68    1.19   10.87   10.67    1.07    8.79    12.64     3.85 -0.05    -1.26    0.34
i              13 12    4.07    0.81    4.13    4.08    0.82    2.56     5.49     2.93 -0.11    -0.97    0.23
we             14 12    0.99    0.57    0.88    0.88    0.24    0.46     2.56     2.10  1.67     2.05    0.16
you            15 12    3.12    0.59    3.00    3.08    0.50    2.37     4.30     1.93  0.75    -0.72    0.17
shehe          16 12    1.90    0.65    1.90    1.91    0.63    0.76     2.95     2.19 -0.29    -1.03    0.19
they           17 12    0.61    0.21    0.65    0.62    0.24    0.25     0.85     0.60 -0.36    -1.51    0.06
ipron          18 12    3.15    0.86    3.10    3.09    1.10    2.12     4.83     2.71  0.42    -1.24    0.25
article        19 12    5.48    0.70    5.42    5.48    0.64    4.29     6.68     2.39  0.13    -1.14    0.20
prep           20 12   10.48    1.16   10.47   10.59    1.16    8.04    11.90     3.86 -0.50    -0.80    0.34
auxverb        21 12    5.66    1.16    5.72    5.65    1.20    3.89     7.48     3.59 -0.19    -1.26    0.34
adverb         22 12    3.52    0.39    3.64    3.55    0.27    2.79     3.98     1.19 -0.63    -1.08    0.11
conj           23 12    6.36    1.16    6.31    6.42    1.56    4.20     7.86     3.66 -0.30    -1.33    0.33
negate         24 12    1.28    0.40    1.23    1.26    0.47    0.72     2.06     1.34  0.23    -0.91    0.11
verb           25 12   11.05    1.23   11.02   10.99    1.16    9.13    13.62     4.49  0.42    -0.66    0.36
adj            26 12    3.72    0.43    3.84    3.77    0.26    2.69     4.26     1.57 -1.07     0.16    0.13
compare        27 12    1.30    0.36    1.34    1.31    0.36    0.69     1.84     1.15 -0.38    -1.14    0.10
interrog       28 12    1.70    0.30    1.60    1.66    0.19    1.33     2.39     1.06  0.96    -0.03    0.09
number         29 12    0.42    0.16    0.44    0.44    0.18    0.06     0.62     0.56 -0.70    -0.41    0.05
quant          30 12    1.72    0.59    1.56    1.66    0.30    0.81     3.22     2.41  1.06     1.04    0.17
affect         31 12   10.61    1.72    9.85   10.54    1.41    8.22    13.72     5.50  0.48    -1.22    0.50
posemo         32 12    6.31    1.58    6.23    6.26    2.08    4.17     8.85     4.68  0.22    -1.49    0.46
negemo         33 12    4.27    0.85    4.35    4.22    0.78    3.03     5.96     2.93  0.25    -0.99    0.25
anx            34 12    0.92    0.28    0.89    0.92    0.11    0.28     1.53     1.25 -0.05     0.95    0.08
anger          35 12    1.21    0.41    1.20    1.18    0.41    0.64     2.05     1.41  0.52    -0.81    0.12
sad            36 12    1.16    0.32    1.08    1.14    0.38    0.77     1.68     0.91  0.29    -1.59    0.09
social         37 12   11.04    1.27   11.22   11.02    0.87    8.94    13.36     4.42  0.15    -0.89    0.37
family         38 12    0.38    0.36    0.31    0.33    0.29    0.00     1.21     1.21  1.01    -0.06    0.10
friend         39 12    0.36    0.12    0.38    0.36    0.12    0.19     0.59     0.40  0.23    -0.89    0.03
female         40 12    1.49    0.41    1.60    1.48    0.46    0.85     2.18     1.33 -0.10    -1.21    0.12
male           41 12    1.54    0.76    1.29    1.52    0.51    0.44     2.83     2.39  0.50    -1.14    0.22
cogproc        42 12    7.34    1.77    7.70    7.33    2.19    4.81    10.03     5.22 -0.11    -1.56    0.51
insight        43 12    1.38    0.36    1.45    1.36    0.35    0.85     2.07     1.22  0.14    -0.90    0.10
cause          44 12    1.41    0.34    1.56    1.43    0.37    0.82     1.81     0.99 -0.50    -1.27    0.10
discrep        45 12    1.13    0.53    1.34    1.15    0.36    0.28     1.73     1.45 -0.68    -1.29    0.15
tentat         46 12    1.19    0.45    1.34    1.21    0.39    0.38     1.74     1.36 -0.55    -1.26    0.13
certain        47 12    1.36    0.19    1.29    1.35    0.18    1.14     1.70     0.56  0.42    -1.49    0.06
differ         48 12    1.98    0.92    2.14    1.99    0.90    0.28     3.63     3.35 -0.15    -0.87    0.27
percept        49 12    3.22    0.50    3.25    3.22    0.65    2.46     4.05     1.59  0.24    -1.36    0.14
see            50 12    1.24    0.35    1.12    1.20    0.16    0.82     2.09     1.27  1.11     0.32    0.10
hear           51 12    1.06    0.43    0.88    1.02    0.26    0.61     1.87     1.26  0.82    -0.92    0.12
feel           52 12    0.73    0.24    0.67    0.73    0.12    0.28     1.18     0.90  0.17    -0.56    0.07
bio            53 12    3.25    0.83    2.95    3.22    0.70    2.27     4.60     2.33  0.47    -1.48    0.24
body           54 12    1.39    0.33    1.38    1.39    0.27    0.81     1.93     1.12 -0.28    -0.89    0.10
health         55 12    0.81    0.28    0.78    0.80    0.24    0.38     1.32     0.94  0.24    -1.12    0.08
sexual         56 12    0.47    0.28    0.40    0.45    0.21    0.15     0.98     0.83  0.64    -1.08    0.08
ingest         57 12    0.22    0.09    0.21    0.21    0.07    0.10     0.43     0.33  0.91     0.13    0.03
drives         58 12    8.72    1.31    8.78    8.73    1.94    6.90    10.42     3.52 -0.03    -1.78    0.38
affiliation    59 12    2.63    0.91    2.49    2.46    0.47    1.68     5.21     3.53  1.71     2.52    0.26
achieve        60 12    1.26    0.28    1.24    1.24    0.27    0.92     1.88     0.96  0.68    -0.52    0.08
power          61 12    3.74    0.77    3.78    3.72    1.02    2.75     4.91     2.16  0.08    -1.74    0.22
reward         62 12    1.02    0.30    1.00    1.03    0.36    0.50     1.53     1.03  0.07    -1.24    0.09
risk           63 12    0.97    0.36    0.96    0.98    0.24    0.19     1.63     1.44 -0.27     0.08    0.10
focuspast      64 12    1.51    0.55    1.18    1.46    0.23    0.99     2.57     1.58  0.75    -1.21    0.16
focuspresent   65 12    7.48    0.82    7.27    7.41    0.73    6.63     9.09     2.46  0.80    -0.75    0.24
focusfuture    66 12    2.03    0.44    2.01    2.02    0.36    1.32     2.75     1.43 -0.07    -1.17    0.13
relativ        67 12   11.28    1.50   10.66   11.07    0.61    9.56    15.06     5.50  1.29     0.76    0.43
motion         68 12    2.70    0.77    2.37    2.62    0.50    1.96     4.20     2.24  0.72    -1.16    0.22
space          69 12    4.84    0.79    4.88    4.78    0.57    3.59     6.72     3.13  0.68     0.33    0.23
time           70 12    4.03    0.50    3.91    3.98    0.36    3.36     5.11     1.75  0.66    -0.59    0.14
work           71 12    0.83    0.27    0.80    0.83    0.35    0.46     1.28     0.82  0.13    -1.32    0.08
leisure        72 12    0.86    0.59    0.66    0.77    0.21    0.28     2.37     2.09  1.40     0.94    0.17
home           73 12    0.31    0.14    0.29    0.30    0.12    0.13     0.59     0.46  0.56    -0.75    0.04
money          74 12    0.49    0.11    0.48    0.48    0.12    0.30     0.72     0.42  0.29    -0.45    0.03
relig          75 12    1.60    0.59    1.50    1.57    0.48    0.66     2.78     2.12  0.37    -0.74    0.17
death          76 12    0.72    0.42    0.68    0.70    0.37    0.18     1.50     1.32  0.38    -1.14    0.12
informal       77 12    1.17    0.48    1.14    1.16    0.35    0.38     2.13     1.75  0.37    -0.63    0.14
swear          78 12    0.13    0.16    0.06    0.10    0.10    0.00     0.56     0.56  1.50     1.54    0.05
netspeak       79 12    0.16    0.12    0.16    0.15    0.10    0.00     0.43     0.43  0.73     0.02    0.03
assent         80 12    0.15    0.13    0.11    0.14    0.13    0.00     0.37     0.37  0.53    -1.23    0.04
nonflu         81 12    0.82    0.37    0.82    0.84    0.50    0.19     1.27     1.08 -0.27    -1.50    0.11
-------------------------------------------------------------------------------------------------------------- 
group: Thomas Dekker
             vars  n     mean      sd   median  trimmed     mad     min      max    range  skew kurtosis      se
Author*         1 13      NaN      NA       NA      NaN      NA     Inf     -Inf     -Inf    NA       NA      NA
WC              2 13 17268.46 8186.51 19773.00 17838.64 6342.56 2615.00 25650.00 23035.00 -0.73    -1.13 2270.53
Analytic        3 13    56.25   18.98    48.44    54.59   11.00   38.15    92.64    54.49  0.93    -0.83    5.26
Clout           4 13    80.12    3.93    79.34    80.14    2.05   72.77    87.16    14.39  0.24    -0.68    1.09
Authentic       5 13    18.59    5.73    19.44    18.72    6.05    8.69    27.10    18.41 -0.22    -1.21    1.59
Tone            6 13    58.82   17.72    60.13    59.11   18.70   26.76    87.79    61.03 -0.08    -1.03    4.91
WPS             7 13    14.19    9.31    11.49    12.88    4.36    6.90    35.89    28.99  1.31     0.16    2.58
Sixltr          8 13    11.93    2.36    11.17    11.67    2.16    9.39    17.32     7.93  0.82    -0.38    0.65
Dic             9 13    77.39    2.55    77.98    77.53    2.06   72.58    80.66     8.08 -0.68    -0.68    0.71
function.      10 13    49.13    1.76    49.35    49.23    1.68   45.72    51.50     5.78 -0.40    -1.00    0.49
pronoun        11 13    16.14    2.75    16.87    16.44    2.05   10.25    18.79     8.54 -0.98    -0.53    0.76
ppron          12 13    11.58    2.96    12.25    11.79    2.05    6.31    14.48     8.17 -0.74    -1.12    0.82
i              13 13     3.99    2.07     4.70     4.06    1.41    0.49     6.63     6.14 -0.53    -1.37    0.57
we             14 13     0.78    0.46     0.70     0.71    0.34    0.32     2.06     1.74  1.51     1.75    0.13
you            15 13     3.51    1.13     3.56     3.54    0.93    1.49     5.19     3.70 -0.43    -1.09    0.31
shehe          16 13     2.39    0.35     2.44     2.40    0.46    1.82     2.89     1.07 -0.15    -1.40    0.10
they           17 13     0.90    0.38     0.72     0.86    0.21    0.54     1.81     1.27  1.09    -0.01    0.11
ipron          18 13     4.57    0.59     4.62     4.51    0.42    3.77     6.03     2.26  0.83     0.45    0.16
article        19 13     5.41    1.34     5.00     5.26    0.49    4.10     8.34     4.24  1.14    -0.14    0.37
prep           20 13    11.77    2.22    10.85    11.57    1.20    9.72    15.95     6.23  0.97    -0.78    0.62
auxverb        21 13     7.14    1.29     7.38     7.18    0.55    4.86     8.99     4.13 -0.54    -0.99    0.36
adverb         22 13     3.77    0.49     3.84     3.78    0.27    2.85     4.49     1.64 -0.50    -0.99    0.14
conj           23 13     5.90    0.52     5.84     5.83    0.50    5.36     7.31     1.95  1.29     1.25    0.15
negate         24 13     1.72    0.59     1.84     1.76    0.33    0.52     2.46     1.94 -0.85    -0.47    0.16
verb           25 13    12.60    2.36    13.28    12.76    1.35    8.11    15.26     7.15 -0.83    -0.82    0.65
adj            26 13     3.64    0.43     3.50     3.56    0.25    3.24     4.84     1.60  1.54     1.78    0.12
compare        27 13     1.81    0.22     1.75     1.81    0.21    1.41     2.22     0.81  0.29    -0.71    0.06
interrog       28 13     1.77    0.20     1.77     1.77    0.21    1.38     2.13     0.75 -0.04    -0.74    0.06
number         29 13     1.05    0.36     0.92     1.02    0.18    0.66     1.71     1.05  0.86    -0.93    0.10
quant          30 13     1.96    0.23     2.02     1.97    0.31    1.47     2.25     0.78 -0.48    -0.89    0.06
affect         31 13     5.83    0.66     5.95     5.82    0.74    4.67     7.19     2.52  0.20    -0.64    0.18
posemo         32 13     3.81    0.57     3.64     3.78    0.67    3.18     4.79     1.61  0.37    -1.58    0.16
negemo         33 13     2.01    0.63     2.14     2.01    0.71    0.90     3.12     2.22 -0.06    -0.97    0.18
anx            34 13     0.25    0.11     0.24     0.24    0.06    0.08     0.47     0.39  0.39    -0.55    0.03
anger          35 13     0.71    0.26     0.64     0.70    0.25    0.33     1.17     0.84  0.51    -0.87    0.07
sad            36 13     0.42    0.17     0.41     0.41    0.19    0.19     0.67     0.48  0.24    -1.33    0.05
social         37 13    12.72    2.10    13.41    12.77    1.99    8.85    16.06     7.21 -0.40    -1.05    0.58
family         38 13     0.65    0.40     0.63     0.63    0.46    0.17     1.36     1.19  0.58    -1.08    0.11
friend         39 13     0.21    0.09     0.20     0.21    0.06    0.08     0.35     0.27  0.18    -1.06    0.02
female         40 13     1.67    0.55     1.83     1.71    0.56    0.47     2.45     1.98 -0.60    -0.50    0.15
male           41 13     3.09    0.96     3.25     3.10    1.04    1.35     4.71     3.36 -0.11    -1.12    0.27
cogproc        42 13     7.17    1.23     7.71     7.32    0.50    4.41     8.31     3.90 -1.36     0.34    0.34
insight        43 13     0.79    0.24     0.79     0.80    0.19    0.31     1.10     0.79 -0.74    -0.49    0.07
cause          44 13     1.16    0.19     1.17     1.16    0.22    0.83     1.50     0.67 -0.01    -1.15    0.05
discrep        45 13     1.11    0.28     1.19     1.12    0.21    0.52     1.55     1.03 -0.64    -0.47    0.08
tentat         46 13     1.34    0.31     1.43     1.37    0.18    0.65     1.73     1.08 -1.13     0.09    0.09
certain        47 13     1.45    0.17     1.46     1.47    0.10    0.99     1.63     0.64 -1.54     1.69    0.05
differ         48 13     2.52    0.57     2.67     2.60    0.12    1.07     3.01     1.94 -1.50     0.98    0.16
percept        49 13     2.83    0.40     2.76     2.82    0.49    2.35     3.41     1.06  0.23    -1.69    0.11
see            50 13     1.12    0.31     0.99     1.10    0.15    0.77     1.70     0.93  0.60    -1.28    0.09
hear           51 13     0.76    0.19     0.75     0.74    0.16    0.45     1.19     0.74  0.60    -0.07    0.05
feel           52 13     0.68    0.15     0.66     0.67    0.10    0.44     1.03     0.59  0.52    -0.11    0.04
bio            53 13     3.02    0.45     3.05     3.02    0.47    2.33     3.72     1.39 -0.11    -1.42    0.12
body           54 13     1.66    0.22     1.56     1.65    0.19    1.35     2.03     0.68  0.24    -1.60    0.06
health         55 13     0.53    0.21     0.49     0.54    0.24    0.15     0.86     0.71 -0.19    -1.15    0.06
sexual         56 13     0.15    0.10     0.15     0.14    0.06    0.00     0.39     0.39  0.67     0.43    0.03
ingest         57 13     0.56    0.27     0.50     0.53    0.28    0.21     1.25     1.04  1.03     0.69    0.07
drives         58 13     7.23    0.76     7.11     7.20    0.77    6.23     8.49     2.26  0.33    -1.43    0.21
affiliation    59 13     1.85    0.58     1.78     1.85    0.68    0.95     2.72     1.77  0.11    -1.45    0.16
achieve        60 13     0.95    0.40     0.81     0.88    0.16    0.62     2.07     1.45  1.66     1.92    0.11
power          61 13     3.81    0.67     3.56     3.77    0.61    2.97     5.11     2.14  0.64    -0.96    0.19
reward         62 13     0.97    0.08     0.98     0.97    0.06    0.84     1.09     0.25 -0.14    -1.16    0.02
risk           63 13     0.39    0.14     0.34     0.38    0.10    0.22     0.72     0.50  0.94    -0.01    0.04
focuspast      64 13     1.77    0.33     1.83     1.77    0.34    1.19     2.30     1.11 -0.10    -1.01    0.09
focuspresent   65 13     8.72    1.48     9.02     8.84    1.53    5.85    10.25     4.40 -0.70    -1.01    0.41
focusfuture    66 13     2.00    0.70     2.35     2.07    0.34    0.69     2.61     1.92 -0.87    -0.95    0.19
relativ        67 13    11.72    1.25    11.11    11.69    0.74    9.74    14.01     4.27  0.57    -0.84    0.35
motion         68 13     2.22    0.41     2.32     2.25    0.25    1.26     2.88     1.62 -0.81     0.11    0.11
space          69 13     6.15    1.39     5.63     6.04    0.74    4.51     8.95     4.44  0.91    -0.69    0.39
time           70 13     3.51    0.38     3.47     3.46    0.25    3.01     4.54     1.53  1.24     1.41    0.11
work           71 13     0.83    0.20     0.82     0.83    0.15    0.47     1.23     0.76  0.15    -0.39    0.05
leisure        72 13     0.73    0.20     0.66     0.70    0.15    0.54     1.29     0.75  1.53     1.77    0.06
home           73 13     0.32    0.11     0.29     0.31    0.09    0.15     0.54     0.39  0.49    -0.56    0.03
money          74 13     0.71    0.24     0.70     0.70    0.27    0.37     1.17     0.80  0.34    -1.16    0.07
relig          75 13     1.14    0.30     1.11     1.15    0.22    0.54     1.61     1.07 -0.27    -0.70    0.08
death          76 13     0.44    0.19     0.43     0.44    0.24    0.17     0.75     0.58  0.03    -1.53    0.05
informal       77 13     1.01    0.52     0.97     0.99    0.49    0.19     2.02     1.83  0.11    -0.85    0.15
swear          78 13     0.25    0.13     0.23     0.24    0.06    0.08     0.53     0.45  0.78    -0.12    0.04
netspeak       79 13     0.27    0.27     0.19     0.23    0.16    0.00     1.04     1.04  1.65     2.33    0.07
assent         80 13     0.17    0.16     0.13     0.15    0.13    0.02     0.62     0.60  1.54     1.83    0.04
nonflu         81 13     0.36    0.17     0.39     0.37    0.15    0.08     0.56     0.48 -0.50    -1.22    0.05
-------------------------------------------------------------------------------------------------------------- 
group: William Shakespeare
             vars  n     mean      sd   median  trimmed     mad      min      max    range  skew kurtosis     se
Author*         1 35      NaN      NA       NA      NaN      NA      Inf     -Inf     -Inf    NA       NA     NA
WC              2 35 23980.89 3994.86 23279.00 23991.38 4311.40 16191.00 32142.00 15951.00 -0.04    -0.79 675.25
Analytic        3 35    41.65    7.81    42.47    41.51    8.58    27.93    57.40    29.47  0.16    -0.95   1.32
Clout           4 35    81.43    4.29    81.82    81.72    4.05    70.51    90.56    20.05 -0.57     0.49   0.73
Authentic       5 35    20.66    4.87    21.34    20.65    5.38     9.93    30.02    20.09 -0.03    -0.76   0.82
Tone            6 35    51.60   16.47    48.27    51.69   21.82    21.32    78.50    57.18  0.00    -1.34   2.78
WPS             7 35     9.28    1.48     9.07     9.17    1.44     7.07    12.38     5.31  0.55    -0.75   0.25
Sixltr          8 35    13.75    1.45    14.12    13.75    1.20    10.32    17.32     7.00 -0.13    -0.03   0.24
Dic             9 35    82.21    1.82    82.63    82.28    2.06    78.34    85.57     7.23 -0.31    -0.75   0.31
function.      10 35    53.25    1.74    52.74    53.19    2.18    50.81    56.42     5.61  0.25    -1.46   0.29
pronoun        11 35    18.45    1.34    18.48    18.46    1.68    15.89    20.94     5.05 -0.12    -0.99   0.23
ppron          12 35    13.68    1.13    13.84    13.68    1.32    11.29    15.95     4.66 -0.10    -0.83   0.19
i              13 35     5.05    0.80     5.11     5.06    0.82     3.45     6.56     3.11 -0.05    -0.85   0.14
we             14 35     1.01    0.33     0.96     0.99    0.36     0.50     1.69     1.19  0.34    -0.71   0.06
you            15 35     3.98    0.47     3.96     3.98    0.46     3.10     4.85     1.75  0.04    -0.94   0.08
shehe          16 35     2.87    0.52     2.79     2.85    0.61     2.08     3.97     1.89  0.31    -0.96   0.09
they           17 35     0.77    0.23     0.72     0.75    0.15     0.38     1.48     1.10  1.01     1.09   0.04
ipron          18 35     4.77    0.53     4.79     4.76    0.65     3.89     5.77     1.88  0.16    -1.02   0.09
article        19 35     5.04    0.52     5.02     5.01    0.46     4.14     6.27     2.13  0.48    -0.51   0.09
prep           20 35    11.23    0.70    11.11    11.19    0.62    10.04    13.11     3.07  0.50    -0.23   0.12
auxverb        21 35     8.43    0.70     8.27     8.43    0.86     7.27     9.53     2.26  0.00    -1.35   0.12
adverb         22 35     4.26    0.33     4.32     4.26    0.30     3.61     5.05     1.44 -0.07    -0.43   0.06
conj           23 35     6.64    0.50     6.67     6.63    0.53     5.71     7.74     2.03  0.10    -0.76   0.08
negate         24 35     2.00    0.24     2.04     2.00    0.25     1.52     2.49     0.97 -0.04    -0.82   0.04
verb           25 35    14.91    1.02    15.15    14.95    1.11    13.02    16.46     3.44 -0.29    -1.26   0.17
adj            26 35     3.89    0.39     3.87     3.88    0.40     2.99     4.80     1.81  0.15    -0.27   0.07
compare        27 35     2.08    0.33     2.09     2.08    0.33     1.36     2.73     1.37  0.09    -0.46   0.06
interrog       28 35     1.91    0.22     1.93     1.91    0.21     1.33     2.36     1.03 -0.18     0.02   0.04
number         29 35     0.86    0.25     0.79     0.82    0.13     0.52     1.58     1.06  1.49     1.84   0.04
quant          30 35     1.70    0.20     1.70     1.70    0.21     1.28     2.12     0.84 -0.03    -0.68   0.03
affect         31 35     6.48    0.61     6.46     6.47    0.80     5.03     7.71     2.68 -0.05    -0.67   0.10
posemo         32 35     3.92    0.54     4.01     3.92    0.64     2.59     4.92     2.33 -0.08    -0.56   0.09
negemo         33 35     2.53    0.52     2.38     2.51    0.39     1.59     3.60     2.01  0.54    -0.71   0.09
anx            34 35     0.34    0.11     0.31     0.33    0.10     0.19     0.65     0.46  0.76    -0.15   0.02
anger          35 35     0.86    0.28     0.85     0.84    0.27     0.47     1.63     1.16  0.63    -0.13   0.05
sad            36 35     0.58    0.19     0.57     0.57    0.12     0.25     1.09     0.84  0.75     0.50   0.03
social         37 35    14.52    1.19    14.31    14.47    1.25    12.42    17.34     4.92  0.41    -0.76   0.20
family         38 35     0.75    0.33     0.67     0.74    0.31     0.17     1.35     1.18  0.17    -0.92   0.06
friend         39 35     0.32    0.23     0.27     0.28    0.09     0.17     1.57     1.40  4.49    21.48   0.04
female         40 35     1.47    0.68     1.46     1.47    0.77     0.26     2.94     2.68  0.06    -0.87   0.12
male           41 35     3.98    0.77     3.93     3.96    0.82     2.16     5.55     3.39  0.12    -0.40   0.13
cogproc        42 35     8.99    0.87     8.97     8.95    1.16     7.76    10.71     2.95  0.25    -1.21   0.15
insight        43 35     1.36    0.25     1.27     1.34    0.21     1.06     1.97     0.91  0.76    -0.66   0.04
cause          44 35     1.41    0.15     1.39     1.40    0.13     1.10     1.86     0.76  0.62     0.85   0.03
discrep        45 35     1.40    0.20     1.35     1.39    0.24     1.11     1.76     0.65  0.25    -1.38   0.03
tentat         46 35     1.70    0.25     1.68     1.69    0.28     1.31     2.26     0.95  0.41    -0.93   0.04
certain        47 35     1.39    0.18     1.38     1.39    0.18     1.00     1.77     0.77 -0.06    -0.44   0.03
differ         48 35     3.25    0.34     3.21     3.25    0.39     2.65     3.91     1.26  0.12    -1.09   0.06
percept        49 35     2.67    0.37     2.75     2.66    0.21     1.94     3.73     1.79  0.37     0.54   0.06
see            50 35     0.91    0.20     0.87     0.89    0.12     0.60     1.57     0.97  1.43     2.72   0.03
hear           51 35     0.95    0.18     0.94     0.95    0.18     0.61     1.33     0.72  0.07    -0.76   0.03
feel           52 35     0.53    0.13     0.51     0.52    0.12     0.30     0.83     0.53  0.69     0.14   0.02
bio            53 35     2.67    0.46     2.58     2.63    0.37     2.03     3.99     1.96  0.93     0.40   0.08
body           54 35     1.37    0.32     1.38     1.36    0.36     0.74     2.26     1.52  0.50     0.13   0.05
health         55 35     0.59    0.17     0.55     0.56    0.09     0.34     1.28     0.94  2.09     5.77   0.03
sexual         56 35     0.12    0.06     0.11     0.12    0.06     0.05     0.34     0.29  1.46     2.80   0.01
ingest         57 35     0.38    0.12     0.38     0.38    0.16     0.21     0.66     0.45  0.38    -0.98   0.02
drives         58 35     7.75    1.11     7.58     7.70    1.38     6.05    10.08     4.03  0.35    -1.07   0.19
affiliation    59 35     2.23    0.37     2.23     2.22    0.34     1.65     3.54     1.89  0.99     2.06   0.06
achieve        60 35     1.00    0.28     0.94     1.00    0.31     0.52     1.56     1.04  0.19    -1.05   0.05
power          61 35     3.65    0.94     3.52     3.61    0.95     2.27     5.57     3.30  0.42    -1.02   0.16
reward         62 35     1.07    0.15     1.07     1.08    0.16     0.74     1.33     0.59 -0.05    -0.79   0.03
risk           63 35     0.51    0.13     0.51     0.50    0.12     0.29     0.78     0.49  0.19    -0.84   0.02
focuspast      64 35     2.36    0.35     2.34     2.35    0.30     1.72     3.22     1.50  0.33    -0.48   0.06
focuspresent   65 35     9.92    0.81    10.07     9.93    1.01     8.56    11.27     2.71 -0.20    -1.31   0.14
focusfuture    66 35     2.20    0.22     2.20     2.20    0.21     1.81     2.89     1.08  0.63     0.85   0.04
relativ        67 35    10.62    0.70    10.54    10.57    0.70     9.62    12.17     2.55  0.57    -0.64   0.12
motion         68 35     2.28    0.29     2.21     2.27    0.24     1.72     3.19     1.47  0.80     0.77   0.05
space          69 35     4.95    0.44     4.92     4.93    0.47     3.95     5.84     1.89  0.22    -0.53   0.07
time           70 35     3.54    0.34     3.52     3.51    0.36     2.99     4.38     1.39  0.53    -0.15   0.06
work           71 35     0.77    0.13     0.76     0.78    0.18     0.51     1.01     0.50 -0.29    -1.03   0.02
leisure        72 35     0.44    0.15     0.40     0.42    0.13     0.25     0.88     0.63  1.15     0.96   0.03
home           73 35     0.30    0.11     0.27     0.28    0.09     0.16     0.70     0.54  1.59     2.94   0.02
money          74 35     0.53    0.20     0.49     0.51    0.09     0.27     1.28     1.01  1.78     3.96   0.03
relig          75 35     1.26    0.40     1.15     1.25    0.50     0.65     2.25     1.60  0.34    -0.73   0.07
death          76 35     0.61    0.29     0.56     0.59    0.31     0.18     1.35     1.17  0.61    -0.41   0.05
informal       77 35     0.94    0.19     0.94     0.92    0.16     0.58     1.41     0.83  0.58     0.16   0.03
swear          78 35     0.15    0.11     0.13     0.13    0.06     0.05     0.70     0.65  3.45    14.42   0.02
netspeak       79 35     0.06    0.06     0.04     0.05    0.03     0.01     0.26     0.25  1.73     2.79   0.01
assent         80 35     0.22    0.07     0.21     0.21    0.06     0.10     0.37     0.27  0.48    -0.30   0.01
nonflu         81 35     0.55    0.12     0.56     0.54    0.09     0.34     0.91     0.57  0.77     1.06   0.02
